# Supplementary material for: Targeted DNA Methylation Editing Using an All-in-One System Establishes Paradoxical Activation of EBF3
Source: Cancers (Basel). 2024 Feb 23;16(5):898. doi: 10.3390/cancers16050898 (PMC10930647; doi:10.3390/cancers16050898)
Supplement: Supplementary file 1 [file cancers-16-00898-s001.zip]

Archive with 6 entries (6 files):
- .DS_Store
- Figure S1.pdf
- Table S1.xlsx
- Table S2.xlsx
- Table S3.xlsx
- Table S4.xlsx
