# Supplementary material for: Targeted DNA Methylation Editing Using an All-in-One System Establishes Paradoxical Activation of EBF3
Source: Cancers (Basel). 2024 Feb 23;16(5):898. doi: 10.3390/cancers16050898 (PMC10930647; doi:10.3390/cancers16050898)
Supplement: Supplementary file 1 [file cancers-16-00898-s001.zip › Table S1.xlsx]

## Sheet: Table S1
Table S1: Summary of RNA-seq alignments for each sample
Sample name	Number of reads	Total number of uniquely mapped reads (GRCh37)	Percentage of uniquely mapped reads
CM150-post_unedited	115454532	9.26292e+07	80.23
CM150-post_edited	116511322	6.12384e+07	52.56
WM_unedited	136308172	1.14649e+08	84.11
WM_edited	110758490	7.69439e+07	69.47
