# Supplementary material for: Targeted DNA Methylation Editing Using an All-in-One System Establishes Paradoxical Activation of EBF3
Source: Cancers (Basel). 2024 Feb 23;16(5):898. doi: 10.3390/cancers16050898 (PMC10930647; doi:10.3390/cancers16050898)
Supplement: Supplementary file 1 [file cancers-16-00898-s001.zip › Table S2.xlsx]

## Sheet: Table S2
Table S2: Top 20 pathays with their enrichment terms, related to Figure 6a
GO	Category	Description	Count	%	Log10(P)	Log10(q)
R-HSA-913531	Reactome Gene Sets	Interferon Signaling	29	23.2	-35.85	-31.51
GO:0002831	GO Biological Processes	regulation of response to biotic stimulus	28	22.4	-22.79	-19.35
GO:0032479	GO Biological Processes	regulation of type I interferon production	16	12.8	-19.07	-15.76
WP619	WikiPathways	Type II interferon signaling	11	8.8	-17.53	-14.42
WP5115	WikiPathways	Network map of SARS-CoV-2 signaling pathway	15	12	-13.7	-10.75
WP5039	WikiPathways	SARS-CoV-2 innate immunity evasion and cell-specific immune response	8	6.4	-9.5	-6.87
hsa04064	KEGG Pathway	NF-kappa B signaling pathway	9	7.2	-9.29	-6.69
GO:2001236	GO Biological Processes	regulation of extrinsic apoptotic signaling pathway	10	8	-8.93	-6.35
WP4217	WikiPathways	Ebola virus infection in host	9	7.2	-8.46	-5.91
GO:0044092	GO Biological Processes	negative regulation of molecular function	18	14.4	-8.35	-5.81
hsa05203	KEGG Pathway	Viral carcinogenesis	10	8	-7.86	-5.37
GO:0007623	GO Biological Processes	circadian rhythm	8	6.4	-7.02	-4.58
GO:0051090	GO Biological Processes	regulation of DNA-binding transcription factor activity	12	9.6	-6.89	-4.46
GO:0050688	GO Biological Processes	regulation of defense response to virus	7	5.6	-6.79	-4.37
WP5094	WikiPathways	Orexin receptor pathway	9	7.2	-6.79	-4.37
GO:0060760	GO Biological Processes	positive regulation of response to cytokine stimulus	6	4.8	-6.45	-4.05
GO:0001818	GO Biological Processes	negative regulation of cytokine production	11	8.8	-6.26	-3.88
GO:1900744	GO Biological Processes	regulation of p38MAPK cascade	5	4	-5.93	-3.57
GO:0032020	GO Biological Processes	ISG15-protein conjugation	3	2.4	-5.87	-3.52
GO:2000342	GO Biological Processes	negative regulation of chemokine (C-X-C motif) ligand 2 production	3	2.4	-5.87	-3.52
