# Supplementary material for: Targeted DNA Methylation Editing Using an All-in-One System Establishes Paradoxical Activation of EBF3
Source: Cancers (Basel). 2024 Feb 23;16(5):898. doi: 10.3390/cancers16050898 (PMC10930647; doi:10.3390/cancers16050898)
Supplement: Supplementary file 1 [file cancers-16-00898-s001.zip › Table S3.xlsx]

## Sheet: Table S3
Table S3: Enrichment analysis of differentially expressed common genes between JL-PRE and WM266-4, Related to Figure 6b.
ENCODE and ChEA Consensus TFs from ChIP-X
Term	P-value	Adjusted P-value
IRF1 ENCODE	1.81882e-11	1.15801e-09
IRF8 CHEA	2.38765e-11	1.15801e-09
STAT3 ENCODE	1.21416e-06	3.92578e-05
RELA ENCODE	3.61654e-06	8.7701e-05
FOSL2 ENCODE	5.85857e-06	0.000113656
NFIC ENCODE	9.4303e-05	0.00152456
VDR CHEA	0.000142147	0.00196976
EGR1 CHEA	0.000234307	0.00284097
SOX2 CHEA	0.000565977	0.00609997
GATA2 CHEA	0.00481016	0.0466586
TCF3 ENCODE	0.00917352	0.0748588
BCL3 ENCODE	0.00926088	0.0748588
TP53 CHEA	0.0186799	0.131972
NELFE ENCODE	0.0190475	0.131972
USF1 ENCODE	0.0237618	0.147852
FOS ENCODE	0.024388	0.147852
BHLHE40 ENCODE	0.0271786	0.155078
RFX5 ENCODE	0.0308934	0.166481
PPARD CHEA	0.0396929	0.202643
TRIM28 ENCODE	0.0443545	0.205425
SMC3 ENCODE	0.0459878	0.205425
SRF ENCODE	0.0470783	0.205425
TRIM28 CHEA	0.0494774	0.205425
CEBPD ENCODE	0.0522374	0.205425
ZC3H11A ENCODE	0.0529445	0.205425
CEBPB ENCODE	0.0688883	0.257006
NFE2L2 CHEA	0.0722441	0.259544
GATA1 CHEA	0.0833975	0.28867
SPI1 CHEA	0.0863033	0.28867
CREB1 CHEA	0.0905387	0.292742
NANOG CHEA	0.0964105	0.301672
STAT3 CHEA	0.110438	0.334766
KAT2A ENCODE	0.117703	0.345976
HNF4A ENCODE	0.13156	0.375333
SUZ12 CHEA	0.137734	0.380787
RUNX1 CHEA	0.141323	0.380787
ZEB1 ENCODE	0.153185	0.392371
FOXA2 ENCODE	0.153712	0.392371
RCOR1 ENCODE	0.177742	0.438478
UBTF ENCODE	0.180816	0.438478
STAT5A ENCODE	0.196629	0.45979
SALL4 CHEA	0.204086	0.45979
RAD21 ENCODE	0.206776	0.45979
SPI1 ENCODE	0.208565	0.45979
ZBTB7A ENCODE	0.261338	0.56333
CTCF ENCODE	0.282902	0.596554
USF2 ENCODE	0.298403	0.615852
TP63 CHEA	0.309409	0.625265
KLF4 CHEA	0.319787	0.625744
FOXP2 ENCODE	0.325469	0.625744
REST CHEA	0.329	0.625744
PML ENCODE	0.352775	0.658062
E2F6 ENCODE	0.374481	0.685371
FOXA1 ENCODE	0.389248	0.690371
ZMIZ1 ENCODE	0.391447	0.690371
REST ENCODE	0.460077	0.796919
EGR1 ENCODE	0.46897	0.798072
BCLAF1 ENCODE	0.486152	0.813048
ATF2 ENCODE	0.506212	0.832247
ZNF384 ENCODE	0.523478	0.84629
SMAD4 CHEA	0.534687	0.850239
AR CHEA	0.580981	0.891122
MAX ENCODE	0.608432	0.891122
ERG CHEA	0.613147	0.891122
SIN3A ENCODE	0.615522	0.891122
NFYA ENCODE	0.622188	0.891122
IRF3 ENCODE	0.63526	0.891122
SP2 ENCODE	0.638824	0.891122
ETS1 ENCODE	0.642695	0.891122
TCF3 CHEA	0.650394	0.891122
EZH2 ENCODE	0.652264	0.891122
MYOD1 ENCODE	0.665599	0.896709
PPARG CHEA	0.684606	0.909683
MYC CHEA	0.728596	0.955052
TCF7L2 ENCODE	0.73935	0.956226
EZH2 CHEA	0.791276	0.984472
TAF7 ENCODE	0.794364	0.984472
BRCA1 ENCODE	0.80137	0.984472
CHD1 ENCODE	0.807143	0.984472
E2F1 CHEA	0.81926	0.984472
POU5F1 CHEA	0.822085	0.984472
ZBTB33 ENCODE	0.842961	0.987872
PBX3 ENCODE	0.845292	0.987872
NFYB ENCODE	0.863254	0.996853
YY1 CHEA	0.889203	0.999988
NR2C2 ENCODE	0.901766	0.999988
FLI1 ENCODE	0.929389	0.999988
SP1 ENCODE	0.94853	0.999988
NRF1 ENCODE	0.968603	0.999988
CREB1 ENCODE	0.9835	0.999988
E2F4 ENCODE	0.991353	0.999988
SIX5 ENCODE	0.994688	0.999988
TAF1 ENCODE	0.995553	0.999988
MYC ENCODE	0.997774	0.999988
ELF1 ENCODE	0.999355	0.999988
YY1 ENCODE	0.999851	0.999988
GABPA ENCODE	0.999988	0.999988
TRANSFAC and JASPAR PWMs
Term	P-value	Adjusted P-value
RELA (human)	0.000174973	0.0454931
NFKB1 (human)	0.000369318	0.0480113
JUN (mouse)	0.00151684	0.13146
SND1 (human)	0.00340314	0.177587
LTF (human)	0.00341513	0.177587
POU2F1 (human)	0.00448479	0.194341
IRF9 (human)	0.00620949	0.230638
RELB (human)	0.00736202	0.239266
STAT1 (mouse)	0.0100964	0.291675
IRF8 (human)	0.0124068	0.309634
POU2F2 (human)	0.0130999	0.309634
HIVEP1 (human)	0.0144607	0.313316
RELA (mouse)	0.0227984	0.394581
NFIC (human)	0.0232093	0.394581
RXRA (human)	0.0236251	0.394581
USF1 (human)	0.026326	0.394581
GATA6 (human)	0.0272255	0.394581
IRF7 (human)	0.0273171	0.394581
REL (human)	0.0288657	0.395004
SMAD3 (human)	0.032278	0.419613
JUND (human)	0.0365211	0.452166
USF2 (human)	0.0468689	0.539596
MAX (human)	0.0477335	0.539596
TFAP2C (human)	0.0618031	0.64884
PLAU (human)	0.0623884	0.64884
SPI1 (human)	0.0694935	0.664455
IRF8 (mouse)	0.0705562	0.664455
AHR (human)	0.0715567	0.664455
SMAD4 (human)	0.0796537	0.682426
SAMD9L (human)	0.0797916	0.682426
TEAD1 (human)	0.0813662	0.682426
MYC (human)	0.084799	0.688992
Tcfcp2l1 (mouse)	0.105742	0.793441
TEAD4 (human)	0.106494	0.793441
FOXJ1 (human)	0.106809	0.793441
VDR (human)	0.113431	0.801749
ELK1 (human)	0.118743	0.801749
ESR1 (human)	0.119658	0.801749
TP53 (human)	0.120262	0.801749
FOS (human)	0.125279	0.806999
ATF4 (human)	0.127258	0.806999
MYC (mouse)	0.145008	0.866966
PITX1 (human)	0.153479	0.866966
Arnt::Ahr (mouse)	0.154625	0.866966
HIF1A (human)	0.155856	0.866966
NR5A2 (human)	0.156939	0.866966
RUNX2 (human)	0.159049	0.866966
MYOD1 (human)	0.160055	0.866966
FOXI1 (human)	0.170434	0.889267
SREBF1 (human)	0.175133	0.889267
MIB2 (human)	0.177576	0.889267
MIR138 (human)	0.177853	0.889267
CREB1 (human)	0.184961	0.907355
APEX1 (human)	0.188619	0.908164
ZNF281 (human)	0.198216	0.937021
BCL6 (human)	0.205666	0.942061
MEF2A (human)	0.209109	0.942061
HOXD9 (human)	0.210499	0.942061
CRTC3 (human)	0.215678	0.942061
CEBPB (human)	0.219924	0.942061
JUN (human)	0.22552	0.942061
Nr2e3 (mouse)	0.231109	0.942061
MTF1 (human)	0.233885	0.942061
NKX2-8 (human)	0.235818	0.942061
PGR (human)	0.238855	0.942061
SP4 (human)	0.241406	0.942061
CBFB (human)	0.24483	0.942061
Zfx (mouse)	0.246385	0.942061
PRDM1 (human)	0.254012	0.951773
SOX2 (human)	0.256247	0.951773
CPEB1 (human)	0.26598	0.964399
CREM (human)	0.267064	0.964399
TCFAP2A (human)	0.283613	0.989121
TBX5 (human)	0.285069	0.989121
EGR1 (human)	0.288397	0.989121
RARA (human)	0.293209	0.989121
HMGA1 (human)	0.293209	0.989121
STAT1 (human)	0.296736	0.989121
FEV (human)	0.311036	0.997899
FOXM1 (human)	0.317297	0.997899
SNAI2 (human)	0.333297	0.997899
SNAI1 (human)	0.333297	0.997899
TCF3 (human)	0.333297	0.997899
LEF1 (mouse)	0.344223	0.997899
HINFP (human)	0.344611	0.997899
TP63 (human)	0.345809	0.997899
NR3C1 (human)	0.347961	0.997899
NFE2L1 (human)	0.348082	0.997899
Esrrb (mouse)	0.348082	0.997899
TEAD2 (mouse)	0.348763	0.997899
THRB (human)	0.353903	0.997899
FOXD1 (human)	0.358819	0.997899
PRDM1 (mouse)	0.368243	0.997899
EGR1 (mouse)	0.369718	0.997899
SMAD3 (mouse)	0.37749	0.997899
MAPK14 (human)	0.37773	0.997899
JDP2 (human)	0.383815	0.997899
CEBPD (human)	0.389774	0.997899
CACYBP (human)	0.390956	0.997899
FOXF1 (human)	0.392745	0.997899
MIR133B (human)	0.394035	0.997899
WT1 (human)	0.398539	0.997899
BRCA1 (human)	0.405743	0.997899
IKZF1 (mouse)	0.416204	0.997899
FOXA2 (human)	0.421063	0.997899
SP1 (human)	0.441171	0.997899
FOXO3A (human)	0.442223	0.997899
STAT3 (human)	0.444762	0.997899
HIF1A (mouse)	0.456772	0.997899
RUNX1 (human)	0.470093	0.997899
GATA3 (human)	0.47716	0.997899
POU1F1 (mouse)	0.481658	0.997899
LOC135440 (human)	0.482689	0.997899
JUND (mouse)	0.489782	0.997899
GLI2 (human)	0.493742	0.997899
NFE2 (human)	0.493756	0.997899
NR3C1 (mouse)	0.498691	0.997899
NFYA (human)	0.50759	0.997899
SP3 (human)	0.511233	0.997899
ELF3 (human)	0.51396	0.997899
ETS2 (human)	0.519502	0.997899
ZFHX3 (human)	0.527893	0.997899
PPARA (human)	0.532046	0.997899
NFATC3 (human)	0.534436	0.997899
PCBP1 (human)	0.536815	0.997899
MYOG (mouse)	0.542152	0.997899
IKZF1 (human)	0.548537	0.997899
ZBTB7A (human)	0.548537	0.997899
NFAT2 (human)	0.551226	0.997899
FOXO3A (mouse)	0.552164	0.997899
STAT5B (human)	0.55391	0.997899
SMARCA2 (human)	0.555371	0.997899
NR1I2 (human)	0.561036	0.997899
KLF11 (human)	0.561924	0.997899
XBP1 (human)	0.56275	0.997899
NR5A1 (human)	0.562811	0.997899
AHR (mouse)	0.574133	0.997899
FOXO3 (human)	0.581176	0.997899
ETS1 (human)	0.583939	0.997899
ELK1 (mouse)	0.584157	0.997899
ZBTB16 (human)	0.585555	0.997899
SOX10 (human)	0.600131	0.997899
HOXA5 (human)	0.60092	0.997899
FOXA1 (human)	0.621292	0.997899
KLF4 (human)	0.644199	0.997899
HNF4A (human)	0.646337	0.997899
YY1 (human)	0.650013	0.997899
POU3F1 (human)	0.656617	0.997899
Klf4 (mouse)	0.658885	0.997899
Pax6 (human)	0.672181	0.997899
SREBF2 (human)	0.674828	0.997899
GATA1 (human)	0.692819	0.997899
ETV4 (human)	0.707594	0.997899
MYOG (human)	0.708348	0.997899
POU1F1 (human)	0.711352	0.997899
SMAD4 (mouse)	0.716013	0.997899
RUNX2 (mouse)	0.71951	0.997899
POU2F2 (mouse)	0.722181	0.997899
E2F1 (mouse)	0.724179	0.997899
SPIB (human)	0.738203	0.997899
E2F1 (human)	0.740622	0.997899
FOXA3 (human)	0.745227	0.997899
En1 (mouse)	0.756928	0.997899
ARNT (human)	0.757365	0.997899
TEAD2 (human)	0.765914	0.997899
TFAP2D (human)	0.771832	0.997899
ETS1 (mouse)	0.781492	0.997899
HNF1A (human)	0.784214	0.997899
Pax2 (mouse)	0.784856	0.997899
ATF2 (human)	0.785467	0.997899
GTF2I (human)	0.791276	0.997899
PITX2 (human)	0.794538	0.997899
FOXA1 (mouse)	0.795356	0.997899
CBEPA (human)	0.798883	0.997899
ARID3A (mouse)	0.804843	0.997899
FOXF2 (human)	0.806753	0.997899
TCF4 (human)	0.808311	0.997899
CREB1 (mouse)	0.812116	0.997899
PPARG (human)	0.815633	0.997899
USF1 (mouse)	0.816817	0.997899
NFYB (mouse)	0.818586	0.997899
NR5A2 (mouse)	0.818586	0.997899
NFYA (mouse)	0.818586	0.997899
CPEB1 (mouse)	0.818586	0.997899
CBEPB (human)	0.819296	0.997899
REL (mouse)	0.820643	0.997899
NR1H2 (human)	0.824918	0.997899
NKX3-1 (human)	0.825604	0.997899
ATF1 (human)	0.825604	0.997899
NFIA (human)	0.827881	0.997899
ETV4 (mouse)	0.831158	0.997899
E2F4 (human)	0.832436	0.997899
PURA (human)	0.836186	0.997899
Sox17 (mouse)	0.842793	0.997899
TBP (human)	0.843064	0.997899
CRTC1 (human)	0.845448	0.997899
ELK4 (human)	0.84718	0.997899
Pdx1 (mouse)	0.850528	0.997899
Sox5 (mouse)	0.860215	0.997899
MZF1 1-4 (human)	0.861792	0.997899
NRF1 (mouse)	0.867354	0.997899
SP3 (mouse)	0.868381	0.997899
SPI1 (mouse)	0.869039	0.997899
SRF (human)	0.875049	0.997899
FOS (mouse)	0.880361	0.997899
ELF5 (mouse)	0.882698	0.997899
NFKB1 (mouse)	0.884664	0.997899
STAT5B (mouse)	0.888321	0.997899
NR1H3 (human)	0.897781	0.997899
CBEPA (mouse)	0.900621	0.997899
MYB (human)	0.906528	0.997899
Sox2 (mouse)	0.911169	0.997899
RORB (human)	0.912505	0.997899
GFI1 (human)	0.912662	0.997899
ZNF354C (human)	0.913651	0.997899
FOXA2 (mouse)	0.917193	0.997899
KLF5 (human)	0.918449	0.997899
KLF13 (human)	0.920914	0.997899
Prrx2 (mouse)	0.922946	0.997899
TFAP2A (human)	0.924009	0.997899
CACYBP (mouse)	0.924471	0.997899
REPIN1 (human)	0.924781	0.997899
NR2F1 (human)	0.925915	0.997899
TBX5 (mouse)	0.926394	0.997899
LEF1 (human)	0.930229	0.997899
UBTF (human)	0.932293	0.997899
Myb (mouse)	0.938678	0.997899
Nkx3-2 (mouse)	0.940493	0.997899
RBPJ (human)	0.942677	0.997899
SREBF1 (mouse)	0.943845	0.997899
RBPJ (mouse)	0.943845	0.997899
POU2F1 (mouse)	0.943845	0.997899
HMGA1 (mouse)	0.946577	0.997899
CRX (human)	0.948755	0.997899
SOX10 (mouse)	0.950098	0.997899
ZNF148 (human)	0.954327	0.997899
MZF1 (human)	0.954391	0.997899
SP1 (mouse)	0.954443	0.997899
SRY (human)	0.955788	0.997899
RORB (mouse)	0.966086	0.997899
NR2F1 (mouse)	0.96626	0.997899
MYOD1 (mouse)	0.967447	0.997899
Nkx2-5 (mouse)	0.96757	0.997899
YY1 (mouse)	0.97112	0.997899
CBEPB (mouse)	0.975403	0.997899
Stat3 (mouse)	0.977948	0.997899
FOXL1 (human)	0.978362	0.997899
NRF1 (human)	0.980378	0.997899
E2F6 (human)	0.980571	0.997899
NFATC3 (mouse)	0.981448	0.997899
GATA2 (human)	0.981738	0.997899
TFAP2A (mouse)	0.98699	0.997899
IRF2 (mouse)	0.98943	0.997899
TP53 (mouse)	0.990875	0.997899
NR5A1 (mouse)	0.991684	0.997899
FOXC1 (human)	0.993197	0.997899
Gata1 (mouse)	0.995157	0.997899
IRF2 (human)	0.995975	0.997899
TBP (mouse)	0.99614	0.997899
SRF (mouse)	0.997899	0.997899
Epigenomics Roadmap HM ChIP-seq
Term	P-value	Adjusted P-value
H2BK12ac IMR90	7.43316e-06	0.00227455
H2BK120ac IMR90	1.54692e-05	0.00236679
H2BK15ac IMR90	4.65072e-05	0.00474374
H3K9ac Adult Kidney	0.00188491	0.144195
H3K27me3 H1	0.00529825	0.280775
H3K4me1 CD4+ CD25int CD127+ Tmem Primary Cells	0.00550539	0.280775
H3K4me1 Penis Foreskin Fibroblast Primary Cells	0.00644302	0.281652
H3K9ac Brain Anterior Caudate	0.00783498	0.299688
H3K4me1 Adipose Derived Mesenchymal Stem Cell Cultured Cells	0.00909662	0.309285
H3K27me3 Fetal Brain	0.0134054	0.410206
H3K9ac Brain Substantia Nigra	0.0152196	0.423382
H3K27me3 H1 BMP4 Derived Mesendoderm Cultured Cells	0.0182506	0.46539
H3K4me1 CD4 Memory Primary Cells	0.0230572	0.508765
H3K9ac Brain Inferior Temporal Lobe	0.0261386	0.508765
H3K4me3 CD8 Naive Primary Cells	0.0265315	0.508765
H2BK20ac IMR90	0.026607	0.508765
H3K4me1 CD4+ CD25- CD45RO+ Memory Primary Cells	0.0282647	0.508765
H3K9ac Brain Mid Frontal Lobe	0.0304582	0.517789
H3K14ac IMR90	0.0384477	0.61921
H3K4me1 Muscle Satellite Cultured Cells	0.0498191	0.734366
H3K27ac Duodenum Smooth Muscle	0.0507706	0.734366
H3K4me1 Brain Anterior Caudate	0.0527976	0.734366
H3K9ac Peripheral Blood Mononuclear Primary Cells	0.0575323	0.765216
H3K9ac Adipose Nuclei	0.0600169	0.765216
H3K18ac IMR90	0.0630014	0.771138
H3K4me1 Neurosphere Cultured Cells Cortex Derived	0.0683918	0.804919
H3K4me1 IMR90	0.071523	0.810594
H2BK20ac H1	0.0773755	0.816231
H3K9ac Brain Cingulate Gyrus	0.0802449	0.816231
H3K4me1 iPS DF 6.9	0.0824715	0.816231
H3K4me1 Breast vHMEC	0.0853013	0.816231
H3K4me1 CD4 Naive Primary Cells	0.087758	0.816231
H3K4me1 Adipose Nuclei	0.0891466	0.816231
H3K27me3 iPS-15b	0.0906924	0.816231
H3K9ac Chondrocytes from Bone Marrow Derived Mesenchymal Stem Cell Cultured Cells	0.10728	0.88003
H3K4me1 CD8 Memory Primary Cells	0.115191	0.88003
H3K9ac Mesenchymal Stem Cell Derived Adipocyte Cultured Cells	0.116665	0.88003
H3K4me1 Brain Cingulate Gyrus	0.116736	0.88003
H3K27ac Brain Anterior Caudate	0.116864	0.88003
H3K9ac Colon Smooth Muscle	0.118078	0.88003
H3K9ac Stomach Smooth Muscle	0.119325	0.88003
H3K9me3 Colon Smooth Muscle	0.122016	0.88003
H3K27ac Mobilized CD34 Primary Cells	0.123664	0.88003
H3K9me3 iPS DF 6.9	0.130197	0.887874
H3K9me1 IMR90	0.13057	0.887874
H3K4me1 Pancreatic Islets	0.137328	0.913531
H3K4me1 Adult Kidney	0.143373	0.933449
H3K36me3 Colon Smooth Muscle	0.151218	0.964016
H3K4me1 Brain Hippocampus Middle	0.16477	0.999989
H3K4me1 Breast Myoepithelial Cells	0.170087	0.999989
H3K4me1 iPS DF 19.11	0.171622	0.999989
H3K4me1 Bone Marrow Derived Mesenchymal Stem Cell Cultured Cells	0.174566	0.999989
H3K4me1 Skeletal Muscle	0.176025	0.999989
H3K4me1 CD4+ CD25+ CD127- Treg Primary Cells	0.199571	0.999989
H3K9ac Duodenum Mucosa	0.200501	0.999989
H3K9ac Bone Marrow Derived Mesenchymal Stem Cell Cultured Cells	0.20568	0.999989
H3K27ac CD8 Naive Primary Cells	0.208233	0.999989
H2BK20ac H9	0.214395	0.999989
H3K4me3 Pancreatic Islets	0.215291	0.999989
H3K27me3 iPS DF 19.11	0.218696	0.999989
H3K36me3 CD4+ CD25+ CD127- Treg Primary Cells	0.233524	0.999989
H3K4me1 CD8 Naive Primary Cells	0.245932	0.999989
H3K9ac Adipose Derived Mesenchymal Stem Cell Cultured Cells	0.256657	0.999989
H3K4me3 CD34 Cultured Cells	0.260954	0.999989
H3K9ac Pancreatic Islets	0.261731	0.999989
H3K4me3 CD4 Memory Primary Cells	0.261966	0.999989
H2AK5ac H1	0.262617	0.999989
H3K4me1 Chondrocytes from Bone Marrow Derived Mesenchymal Stem Cell Cultured Cells	0.271424	0.999989
H3K9ac CD8 Naive Primary Cells	0.281525	0.999989
H3K4me3 Treg Primary Cells	0.281731	0.999989
H3K27me3 Penis Foreskin Fibroblast Primary Cells	0.283548	0.999989
H3K27ac Brain Cingulate Gyrus	0.287742	0.999989
H3K9ac Brain Hippocampus Middle	0.296962	0.999989
H3K4me3 Breast vHMEC	0.310423	0.999989
H2AK5ac H9	0.310586	0.999989
H3K4me3 CD4+ CD25+ CD127- Treg Primary Cells	0.317914	0.999989
H3K4me1 Brain Substantia Nigra	0.319402	0.999989
H2BK12ac H1	0.331876	0.999989
H3K9me3 Stomach Mucosa	0.34377	0.999989
H3K27ac Brain Mid Frontal Lobe	0.371514	0.999989
H3K56ac IMR90	0.375812	0.999989
H3K9ac IMR90	0.378017	0.999989
H2AK5ac IMR90	0.385257	0.999989
H3K4me3 CD19 Primary Cells	0.403856	0.999989
H3K4me3 CD8 Memory Primary Cells	0.412232	0.999989
H3K27me3 iPS-20b	0.41941	0.999989
H2BK120ac H9	0.429873	0.999989
H3K4me1 Stomach Smooth Muscle	0.431072	0.999989
H3K4me2 IMR90	0.437828	0.999989
H4K8ac IMR90	0.438305	0.999989
H3K27me3 CD4+ CD25int CD127+ Tmem Primary Cells	0.438737	0.999989
H3K36me3 Stomach Mucosa	0.439225	0.999989
H3K79me1 IMR90	0.439958	0.999989
H3K27me3 H9	0.440988	0.999989
H3K36me3 H1 BMP4 Derived Trophoblast Cultured Cells	0.442775	0.999989
H3K27me3 iPS DF 6.9	0.444894	0.999989
H3K9ac Breast Myoepithelial Cells	0.451607	0.999989
H3K27ac CD4 Memory Primary Cells	0.458999	0.999989
H3K27ac CD8 Memory Primary Cells	0.483848	0.999989
H3K27me3 Fetal Lung	0.485268	0.999989
H3K4me1 H9	0.48646	0.999989
H3K9me3 Adipose Nuclei	0.499335	0.999989
H3K27ac Brain Inferior Temporal Lobe	0.510631	0.999989
H3K27ac H1 Derived Mesenchymal Stem Cells	0.512267	0.999989
H4K91ac IMR90	0.51371	0.999989
H3K4me1 Colonic Mucosa	0.51374	0.999989
H4K5ac IMR90	0.521392	0.999989
H3K4me1 Neurosphere Cultured Cells Ganglionic Eminence Derived	0.522973	0.999989
H3K9me3 Brain Cingulate Gyrus	0.531348	0.999989
H3K4me1 Colon Smooth Muscle	0.532545	0.999989
H3K9ac Rectal Mucosa	0.53374	0.999989
H3K4me1 Brain Mid Frontal Lobe	0.534658	0.999989
H3K4me1 H1 Derived Mesenchymal Stem Cells	0.538662	0.999989
H3K4me3 IMR90	0.548288	0.999989
H3K4me3 CD4+ CD25- CD45RO+ Memory Primary Cells	0.550224	0.999989
H3K27ac CD4+ CD25- CD45RA+ Naive Primary Cells	0.560654	0.999989
H3K4me3 CD4+ CD25- IL17+ PMA-Ionomcyin stimulated Th17 Primary Cells	0.565162	0.999989
H3K4me1 Duodenum Mucosa	0.565753	0.999989
H3K4me3 Brain Germinal Matrix	0.566792	0.999989
H3K9ac Penis Foreskin Keratinocyte Primary Cells	0.575689	0.999989
H3K23ac IMR90	0.576305	0.999989
H3K9ac Fetal Lung	0.577308	0.999989
H3K79me2 H9	0.580492	0.999989
H3K4me1 Peripheral Blood Mononuclear Primary Cells	0.582309	0.999989
H3K4me3 CD4+ CD25- Th Primary Cells	0.585176	0.999989
H3K4me1 CD4+ CD25- Th Primary Cells	0.58945	0.999989
H3K27me3 CD4 Naive Primary Cells	0.599969	0.999989
H3K27ac CD4 Naive Primary Cells	0.603841	0.999989
H3K4me1 Duodenum Smooth Muscle	0.606463	0.999989
H3K4me1 Fetal Brain	0.608216	0.999989
H3K4me3 CD4+ CD25- CD45RA+ Naive Primary Cells	0.611874	0.999989
H3K4me1 H1	0.612447	0.999989
H3K4me3 Breast Myoepithelial Cells	0.612605	0.999989
H3K4me1 Mesenchymal Stem Cell Derived Adipocyte Cultured Cells	0.614273	0.999989
H3K36me3 H9	0.626555	0.999989
H3K27me3 CD8 Memory Primary Cells	0.626738	0.999989
H3K4me3 Neurosphere Cultured Cells Ganglionic Eminence Derived	0.628822	0.999989
H3K27ac IMR90	0.633189	0.999989
H3K9me3 Peripheral Blood Mononuclear Primary Cells	0.634332	0.999989
H3K36me3 Bone Marrow Derived Mesenchymal Stem Cell Cultured Cells	0.635525	0.999989
H2BK15ac H1	0.639731	0.999989
H3K9ac Adult Liver	0.6487	0.999989
H3K9ac Stomach Mucosa	0.651593	0.999989
H3K27ac CD4+ CD25int CD127+ Tmem Primary Cells	0.658128	0.999989
H3K36me3 CD3 Primary Cells	0.661138	0.999989
H3K4me3 CD3 Primary Cells	0.662722	0.999989
H3K4me1 Brain Germinal Matrix	0.667979	0.999989
H3K4me1 CD4+ CD25- CD45RA+ Naive Primary Cells	0.673166	0.999989
H3K4me1 H1 BMP4 Derived Trophoblast Cultured Cells	0.67339	0.999989
H3K4me1 Stomach Mucosa	0.673786	0.999989
H3K36me3 Duodenum Mucosa	0.678605	0.999989
H3K36me3 Colonic Mucosa	0.683381	0.999989
H3K4me2 Muscle Satellite Cultured Cells	0.684104	0.999989
H3K4me3 CD4 Naive Primary Cells	0.688942	0.999989
H3K23ac H1	0.69215	0.999989
H2BK120ac H1	0.701436	0.999989
H3K27me3 Neurosphere Cultured Cells Cortex Derived	0.702763	0.999989
H3K9ac Rectal Smooth Muscle	0.70411	0.999989
H3K36me3 Chondrocytes from Bone Marrow Derived Mesenchymal Stem Cell Cultured Cells	0.709062	0.999989
H3K4me3 Chondrocytes from Bone Marrow Derived Mesenchymal Stem Cell Cultured Cells	0.710949	0.999989
H2BK12ac H9	0.722147	0.999989
H3K9ac Muscle Satellite Cultured Cells	0.72896	0.999989
H3K4me3 Fetal Brain	0.730655	0.999989
H3K9ac Colonic Mucosa	0.733012	0.999989
H3K27me3 Rectal Mucosa	0.737053	0.999989
H3K4me3 Mobilized CD34 Primary Cells	0.742464	0.999989
H3K36me3 Breast Myoepithelial Cells	0.752892	0.999989
H3K4ac IMR90	0.752994	0.999989
H3K4me1 Brain Inferior Temporal Lobe	0.763399	0.999989
H3K4me3 CD4+ CD25int CD127+ Tmem Primary Cells	0.769516	0.999989
H3K4me3 Bone Marrow Derived Mesenchymal Stem Cell Cultured Cells	0.776118	0.999989
H3K4me3 Penis Foreskin Fibroblast Primary Cells	0.781745	0.999989
H3K4me2 H1 BMP4 Derived Mesendoderm Cultured Cells	0.786924	0.999989
H3K4me3 Adult Kidney	0.787126	0.999989
H3K4me3 Stomach Mucosa	0.78867	0.999989
H3K9me3 H1	0.793626	0.999989
H3K9me3 Adult Liver	0.7954	0.999989
H3K27ac Brain Hippocampus Middle	0.79625	0.999989
H3K4me1 CD4+ CD25- IL17+ PMA-Ionomcyin stimulated Th17 Primary Cells	0.796713	0.999989
H3K27me3 CD4+ CD25+ CD127- Treg Primary Cells	0.804348	0.999989
H3K4me1 Penis Foreskin Keratinocyte Primary Cells	0.808093	0.999989
H3K9me3 Bone Marrow Derived Mesenchymal Stem Cell Cultured Cells	0.809839	0.999989
H3K9ac H1	0.815375	0.999989
H3K4me3 Colon Smooth Muscle	0.817446	0.999989
H3K36me3 H1 BMP4 Derived Mesendoderm Cultured Cells	0.8197	0.999989
H3K27me3 Brain Inferior Temporal Lobe	0.825499	0.999989
H3K27me3 Duodenum Smooth Muscle	0.826351	0.999989
H3K36me3 Rectal Smooth Muscle	0.829054	0.999989
H3K27ac iPS DF 19.11	0.832252	0.999989
H3K27me3 Rectal Smooth Muscle	0.832454	0.999989
H3K4me1 Adult Liver	0.837888	0.999989
H3K27ac CD4+ CD25- IL17+ PMA-Ionomcyin stimulated Th17 Primary Cells	0.83798	0.999989
H3K4me1 CD34 Cultured Cells	0.838331	0.999989
H3K4me3 Brain Mid Frontal Lobe	0.842147	0.999989
H3K9me3 Rectal Smooth Muscle	0.846341	0.999989
H3K9ac Skeletal Muscle	0.84916	0.999989
H3K36me3 H1 Derived Mesenchymal Stem Cells	0.849389	0.999989
H3K4me2 H9	0.852166	0.999989
H3K27me3 H1 BMP4 Derived Trophoblast Cultured Cells	0.853737	0.999989
H3K9me3 Fetal Heart	0.8541	0.999989
H3K4me1 Mobilized CD34 Primary Cells	0.855123	0.999989
H3K36me3 Muscle Satellite Cultured Cells	0.85529	0.999989
H3K27me3 Brain Germinal Matrix	0.856835	0.999989
H3K9me3 Mesenchymal Stem Cell Derived Adipocyte Cultured Cells	0.858157	0.999989
H3K27me3 Stomach Mucosa	0.85969	0.999989
H3K4me3 Penis Foreskin Keratinocyte Primary Cells	0.861418	0.999989
H3K27ac CD4+ CD25- CD45RO+ Memory Primary Cells	0.865251	0.999989
H3K4me3 Mesenchymal Stem Cell Derived Adipocyte Cultured Cells	0.869573	0.999989
H3K4me3 Skeletal Muscle	0.873566	0.999989
H4K91ac H9	0.873832	0.999989
H3K4me1 Fetal Lung	0.874444	0.999989
H3K36me3 Adipose Derived Mesenchymal Stem Cell Cultured Cells	0.875048	0.999989
H3K79me2 IMR90	0.87606	0.999989
H3K4me3 Brain Hippocampus Middle	0.877154	0.999989
H4K5ac H9	0.878387	0.999989
H3K79me1 H9	0.880222	0.999989
H3K23me2 H1	0.880794	0.999989
H3K27ac H1 Derived Neuronal Progenitor Cultured Cells	0.882156	0.999989
H3K4me3 Brain Anterior Caudate	0.883949	0.999989
H3K27me3 Pancreatic Islets	0.889276	0.999989
H3K27me3 Fetal Heart	0.89035	0.999989
H3K27me3 CD4+ CD25- CD45RO+ Memory Primary Cells	0.895239	0.999989
H2BK5ac H9	0.904287	0.999989
H3K9me3 CD34 Cultured Cells	0.908736	0.999989
H3K4me3 H1	0.913153	0.999989
H3K27me3 Penis Foreskin Keratinocyte Primary Cells	0.914516	0.999989
H4K20me1 H1	0.920474	0.999989
H3K4me3 Brain Inferior Temporal Lobe	0.924139	0.999989
H3K36me3 Penis Foreskin Fibroblast Primary Cells	0.924586	0.999989
H3K27me3 CD4+ CD25- CD45RA+ Naive Primary Cells	0.927643	0.999989
H3K4me2 H1	0.930858	0.999989
H3K4me3 H1 Derived Mesenchymal Stem Cells	0.933168	0.999989
H3K4me3 Adipose Derived Mesenchymal Stem Cell Cultured Cells	0.941944	0.999989
H3K4me3 Brain Cingulate Gyrus	0.942771	0.999989
H3K4ac H1	0.942896	0.999989
H3K4me3 Brain Substantia Nigra	0.943629	0.999989
H4K20me1 H9	0.944154	0.999989
H4K91ac H1	0.944351	0.999989
H3K27me3 Brain Substantia Nigra	0.946285	0.999989
H2BK5ac H1	0.948224	0.999989
H3K9me3 Breast Myoepithelial Cells	0.948738	0.999989
H3K4me3 iPS DF 19.11	0.949196	0.999989
H3K4me3 Stomach Smooth Muscle	0.949708	0.999989
H3K27me3 Brain Hippocampus Middle	0.952416	0.999989
H4K20me1 IMR90	0.953344	0.999989
H3K4me3 Neurosphere Cultured Cells Cortex Derived	0.959626	0.999989
H3K27me3 H1 Derived Mesenchymal Stem Cells	0.960704	0.999989
H4K5ac H1	0.961344	0.999989
H3K27ac H9	0.96156	0.999989
H3K9me3 iPS DF 19.11	0.962837	0.999989
H3K18ac H9	0.963237	0.999989
H3K36me3 Brain Hippocampus Middle	0.966231	0.999989
H3K27me3 CD8 Naive Primary Cells	0.966796	0.999989
H3K4me3 Adipose Nuclei	0.966867	0.999989
H3K56ac H1	0.968338	0.999989
H3K27me3 Breast vHMEC	0.971244	0.999989
H3K27ac iPS DF 6.9	0.971874	0.999989
H3K27me3 CD3 Primary Cells	0.973278	0.999989
H3K23ac H9	0.973625	0.999989
H3K27me3 IMR90	0.975821	0.999989
H3K27me3 Treg Primary Cells	0.978032	0.999989
H3K14ac H9	0.979862	0.999989
H3K27me3 CD4 Memory Primary Cells	0.98018	0.999989
H3K4me3 Colonic Mucosa	0.981353	0.999989
H3K27me3 Adult Liver	0.981455	0.999989
H3K9ac H9	0.98204	0.999989
H3K18ac H1	0.982786	0.999989
H3K27me3 Colonic Mucosa	0.982932	0.999989
H3K4me3 Adult Liver	0.985934	0.999989
H3K27me3 Duodenum Mucosa	0.986165	0.999989
H3K79me2 H1	0.986909	0.999989
H3K27me3 Mesenchymal Stem Cell Derived Adipocyte Cultured Cells	0.986919	0.999989
H3K4me3 iPS DF 6.9	0.98696	0.999989
H3K27me3 Peripheral Blood Mononuclear Primary Cells	0.988298	0.999989
H3K36me3 iPS DF 19.11	0.988383	0.999989
H4K8ac H9	0.989159	0.999989
H3K27ac H1	0.989283	0.999989
H3K4ac H9	0.989293	0.999989
H3K4me3 Duodenum Smooth Muscle	0.990126	0.999989
H3K27me3 Mobilized CD34 Primary Cells	0.99048	0.999989
H3K4me2 H1 BMP4 Derived Trophoblast Cultured Cells	0.990637	0.999989
H3K4me3 H9	0.991194	0.999989
H3K4me1 H1 BMP4 Derived Mesendoderm Cultured Cells	0.991247	0.999989
H3K27me3 CD4+ CD25- Th Primary Cells	0.991734	0.999989
H3K27me3 Breast Myoepithelial Cells	0.992098	0.999989
H3K27me3 Chondrocytes from Bone Marrow Derived Mesenchymal Stem Cell Cultured Cells	0.992246	0.999989
H3K4me3 Duodenum Mucosa	0.993131	0.999989
H3K79me1 H1	0.993198	0.999989
H3K36me3 iPS DF 6.9	0.9933	0.999989
H3K4me3 H1 BMP4 Derived Mesendoderm Cultured Cells	0.993655	0.999989
H3K27me3 Skeletal Muscle	0.994656	0.999989
H3K4me3 H1 BMP4 Derived Trophoblast Cultured Cells	0.995274	0.999989
H3K27me3 Brain Mid Frontal Lobe	0.99529	0.999989
H3K14ac H1	0.995564	0.999989
H3K56ac H9	0.996755	0.999989
H3K23me2 H9	0.996776	0.999989
H3K27me3 CD34 Primary Cells	0.99687	0.999989
H3K27me3 Brain Anterior Caudate	0.997112	0.999989
H3K36me3 H1	0.997183	0.999989
H3K4me3 Rectal Smooth Muscle	0.997469	0.999989
H3K27ac H1 BMP4 Derived Mesendoderm Cultured Cells	0.99755	0.999989
H3K4me3 H1 Derived Neuronal Progenitor Cultured Cells	0.997595	0.999989
H3K27me3 Brain Cingulate Gyrus	0.998109	0.999989
H3K27me3 Bone Marrow Derived Mesenchymal Stem Cell Cultured Cells	0.998849	0.999989
H3K27me3 Adipose Nuclei	0.999645	0.999989
H3K27ac H1 BMP4 Derived Trophoblast Cultured Cells	0.999989	0.999989
