# Supplementary material for: Targeted DNA Methylation Editing Using an All-in-One System Establishes Paradoxical Activation of EBF3
Source: Cancers (Basel). 2024 Feb 23;16(5):898. doi: 10.3390/cancers16050898 (PMC10930647; doi:10.3390/cancers16050898)
Supplement: Supplementary file 1 [file cancers-16-00898-s001.zip › Table S4.xlsx]

## Sheet: Sheet1
Table S4: List of primer sequences used for inserting gRNAs and catalytic domains
Oligo Name	Oligo Sequence
FWD_DNMT3A	GGCGGAGGGGCTAGCCTAGCAGATCCGATGCCCGCCATGCCCTCCAG
REV_DNMT3A	TAGAGTCGCGGCCGCTTACACACACGCAAAATACT
pPlatDNMT3A_F (seq)	GGA TTA CAC ATG GCA TGG ATG
pPlatDNMT3A_R (seq)	CTT TAT TTG TAA CCA TTA TAA GCT GC
gRNA_472- FWD	cttggctttatatatcttaaGCGCGGCGTCCGCTTGGTTT
gRNA_472- Rev	ctagccttattttaacttaaAAAACCAAGCGGACGCCGCG
